# Supplementary material for: Expression of Membranous CD155 Is Associated with Aggressive Phenotypes and a Poor Prognosis in Patients with Bladder Cancer
Source: Cancers (Basel). 2022 Mar 19;14(6):1576. doi: 10.3390/cancers14061576 (PMC8946612; doi:10.3390/cancers14061576)
Supplement: Supplementary file 1 [file cancers-14-01576-s001.zip]

Archive with 1 entries (1 files):
- cancers-1612502-supplementary.pdf
